# Supplementary material for: Intestinal parasitic infection alters bone marrow derived dendritic cell inflammatory cytokine production in response to bacterial endotoxin in a diet-dependent manner
Source: PLoS Negl Trop Dis. 2019 Jul 1;13(7):e0007515. doi: 10.1371/journal.pntd.0007515 (PMC6602177; doi:10.1371/journal.pntd.0007515)
Supplement: S1 Data — (XLSX) [file pntd.0007515.s001.xlsx]

## Sheet: ELISA and LUMINEX LPS-stimulate
F1
LPS rel to CDPBS media
ELISA	IL-23						IL-10
PD	CD	PD/G	CD/G			PD	CD	PD/G	CD/G
0	0	0.3899	1435.84			85.2374	88.8517	1186.36	179.902
541.329	78	0	1523.52			733.942	0	20.8242	236.675
221.925	1129.81	0	840.455			1.7101	400.188	311.661	207.521
0	0	0	1074.94			0	92.4826	0	227.468
0	31.2528	0	1660.13			88.8517	0	801.864	245.881
44.7209	1053.85	0	1927.24			17.444	417.365	815.077	270.432
0		1.31307	907.742			5.05969		787.329	301.12
3.36031		64.8006	1103.49			761.779		631.416	192.177
4.05638		0				0		0
7.53		1.54039				0
0						92.4826
70.9733						12.6028
LPS rel to CDPBS media
Luminex
IL-1a				IL1B				TNF-				MCP-1				IL-3				CCL11				GM-CSF				G-CSF				IL-2				IL-4				IL-13				IL-9				IL-5
CD/G	CD	PD	PD/G	CD/G	CD	PD	PD/G	CD/G	CD	PD	PD/G	CD/G	CD	PD	PD/G	CD/G	CD	PD	PD/G	CD/G	CD	PD	PD/G	CD/G	CD	PD	PD/G	CD/G	CD	PD	PD/G	CD/G	CD	PD	PD/G	CD/G	CD	PD	PD/G	CD/G	CD	PD	PD/G	CD/G	CD	PD	PD/G	CD/G	CD
1.20501	0.0833041	1.86623	1.86623	1.28882	0.951481	1.2026	3.01506	2.40458	1.28963	1.95858	7.44454	0.692822	1.05403	1.55546	0.483512	0.575704	0.978873	2.27289	1.15493	0.763044	0.80657	2.09966	1.08998	0.299503	0.349501	0.976666	0.226689	0.617973	0.0119772	7.96745	7.96745	1.73512	0.14973	2.74567	4.14256	0.0645717	0.645717	2.42273	0.614077	1.12832	0.536131	1.86005	1.28586	0.918318	0.0858492	1.68429	1.63151	1.05974	0.438712
1.86623	1.70328	1.86623	1.86623	1.82662	0.981876	1.22846	1.88963	8.74086	0.573515	0.602652	8.72101	1.08321	0.900177	0.728083	1.72916	0.959507	0.96831	1.40845	1.86444	1.1216	0.930546	1.26809	1.39754	0.357141	2.2002	0.24105	1.04005	6.73298	0.722574	1.17629	7.96745	3.23763	0.60131	0.924153	6.96794	0.0645717	1.51291	0.0645717	1.73246	1.50594	1.07	1.38814	1.65261	1.62632	1.39794	1.62373	1.58039	1.7405	0.9327
1.86623	1.21341	0.244682	1.86623	1.30512	1.06664	0.359528	2.05012	1.62067	1.13685	0.565842	3.87433	1.15098	1.0458	1.02888	1.27829	1.30634	1.05282	1.07218	1.8257	1.05828	1.26288	0.88761	1.50542	0.484617	0.450298	1.44867	0.40859	1.80741	2.26545	0.917409	7.96745	1.74442	2.24896	0.456722	6.25325	0.0645717	0.841369	1.31533	1.1526	1.50856	1.39387	1.05779	1.55226	1.62373	1.51621	1.38127	1.73134	1.79577	1.62859
1.86623		0.0484591	1.91459	1.81215		0.0939323	0.791574	3.29215		0.185208	0.603595	1.05058		0.308527	0.802367	1.25352		0.112676	1.04401	1.27848		0.340363	0.882229	0.423692		0.899988	1.43845	6.70491		0.125014	0.424945	1.96329		0.617455	1.17796	0.0645717		1.47934	1.17133	1.45524		0.617334	1.12457	1.61845		0.80552	1.43693	2.01164
		1.86623	1.86623			0.48148	3.85249			0.268281	4.24418			1.91943	1.68672			1.73768	2.01937			1.58713	1.638			0.946359	0.748675			3.6531	7.96745			0.574259	4.89327			1.98881	1.84481			1.65261	1.61666			1.57057	1.77042
		1.86623				0.933706				0.460095				0.449572				1.13732				1.00525				1.21504				0.942086				0.277681				0.645717				1.13949				1.44879
F2
SAA pg/mL
PD	CD	PD/G	CD/G
70.7087	150.177	151.048	125.94
113.871	168.808	99.6157	166.19
127.333	209.257	127.998	210.107
88.8264	227.188	101.714	131.987
65.8865	189.862	109.411	77.4821
	158.76		111.586
IL-12p40:IL-10
CD/G	CD	PD	PD/G
12.4527	0.984041	0.658319	2.29189
19.3061	0.684813	22.2355	0.696874
21.2302	1.579	0.792462	1.43564
21.0681		0.41537	1.04998
		0.746149	0.861899
		1.72631
F3
LPS stim	pg/mL
PBS	Giardia	EAEC	EAEC/ Giardia
22.4811	67.5954	146.887	93.5703
3.3417	126.381	145.52	93.5703
0	107.241	0	81.2664
100.406	23.8482	272.66	44.3547
116.811	38.8863	198.837	94.9374
0	14.2785	242.584	45.7218
17.0127	25.2153	125.014	4.7088
30.6837	19.7469	126.381	0
21.114	52.5573	226.179	0
[truncated: 26 more columns]
